# Supplementary material for: Hidden diversity: Phylogeography of genus Ototyphlonemertes Diesing, 1863 (Ototyphlonemertidae: Hoplonemertea) reveals cryptic species and high diversity in Chilean populations
Source: PLoS One. 2018 Apr 26;13(4):e0195833. doi: 10.1371/journal.pone.0195833 (PMC5919620; doi:10.1371/journal.pone.0195833)
Supplement: S1 Table — Specimens from Leasi et al. 2016 are specified on the observations field. (XLS) [file pone.0195833.s001.xls]

## Sheet: Table_S5_previous
Name	Locality	COI_GenBank_Access_#	CO3_GenBank_Access_#	Obs
01_Ototyphlonemertes cf. lactea_SP1	Totoralillo	MG926401	NA
02_Ototyphlonemertes cf. lactea_SP1	Dichato	MG926402	MG987327
03_Ototyphlonemertes cf. lactea_SP1	Dichato	MG926403	MG987328
04_Ototyphlonemertes cf. lactea_SP1	Dichato	MG926404	MG987334
05_Ototyphlonemertes cf. lactea_SP1	Dichato	MG926405	MG987342
06_Ototyphlonemertes cf. lactea_SP2	Totoralillo	MG926442	MG987394
07_Ototyphlonemertes cf. pallida_SP3	Dichato	MG926513	MG987403
08_Ototyphlonemertes cf. lactea_SP1	Dichato	MG926417	MG987329
09_Ototyphlonemertes cf. pallida_SP3	Dichato	MG926514	MG987404
10_Ototyphlonemertes cf. pallida_SP3	Dichato	MG926518	MG987408
100_Ototyphlonemertes cf. lactea_SP1	Totoralillo	MG926423	MG987339
101_Ototyphlonemertes cf. pallida_NA	Huayquique	MG926535	NA	Not assigned to any group
102_Ototyphlonemertes cf. lactea_SP1	Huayquique	MG926438	NA
103_Ototyphlonemertes cf. lactea_SP1	Dichato	MG926432	MG987346
104_Ototyphlonemertes cf. pallida_SP3	Dichato	MG926528	NA
105_Ototyphlonemertes cf. lactea_NA	Pozo Toyo	MG926538	MG987318	Not assigned to any group
106_Ototyphlonemertes cf. lactea_NA	Isla Negra	MG926536	MG987416	Not assigned to any group
107_Ototyphlonemertes cf. lactea_SP2	Isla Negra	MG926482	MG987383
108_Ototyphlonemertes cf. lactea_NA	Huayquique	MG926539	MG987312	Not assigned to any group
109_Ototyphlonemertes cf. lactea_SP1	Dichato	MG926412	MG987335
11_Ototyphlonemertes cf. pallida_SP3	Dichato	MG926519	MG987405
110_Ototyphlonemertes cf. lactea_SP1	Pozo Toyo	MG926430	MG987341
111_Ototyphlonemertes cf. lactea_SP2	Isla Negra	MG926480	MG987369
113_Ototyphlonemertes cf. lactea_SP2	Las Cruces	MG926508	MG987374
114_Ototyphlonemertes cf. lactea_SP1	Dichato	MG926416	MG987343
115_Ototyphlonemertes cf. lactea_SP1	Pozo Toyo	MG926413	NA
116_Ototyphlonemertes cf. lactea_SP2	Isla Negra	MG926463	NA
117_Ototyphlonemertes cf. lactea_SP2	Isla Negra	MG926500	MG987376
118_Ototyphlonemertes cf. lactea_SP1	Dichato	MG926424	MG987352
119_Ototyphlonemertes cf. lactea_SP1	Pozo Toyo	MG926439	MG987354
120_Ototyphlonemertes cf. lactea_SP2	Isla Negra	MG926469	MG987358
121_Ototyphlonemertes cf. lactea_SP2	Las Cruces	MG926503	MG987395
122_Ototyphlonemertes cf. lactea_SP1	Huayquique	MG926436	NA
123_Ototyphlonemertes cf. lactea_SP2	Las Cruces	MG926505	MG987393
124_Ototyphlonemertes cf. lactea_SP1	Dichato	MG926420	NA
125_Ototyphlonemertes cf. lactea_SP2	Chipana	MG926483	NA
126_Ototyphlonemertes cf. lactea_SP2	Isla Negra	MG926464	MG987360
127_Ototyphlonemertes cf. lactea_SP2	Las Cruces	MG926495	MG987400
128_Ototyphlonemertes cf. pallida_SP3	Dichato	MG926529	MG987414
129_Ototyphlonemertes cf. lactea_SP2	Las Cruces	MG926509	MG987363
13_ Ototyphlonemertes cf. pallida_SP3	Dichato	MG926515	NA
130_Ototyphlonemertes cf. lactea_SP1	Dichato	MG926437	NA
132_Ototyphlonemertes cf. pallida_SP3	Dichato	MG926524	NA
133_Ototyphlonemertes cf. pallida_SP3	Dichato	MG926523	NA
134_Ototyphlonemertes cf. lactea_SP1	Pozo Toyo	MG926428	MG987349
135_Ototyphlonemertes cf. lactea_SP1	Isla Negra	MG926441	MG987375
136_Ototyphlonemertes cf. pallida_SP3	Dichato	MG926520	MG987411
137_Ototyphlonemertes cf. lactea_SP2	Isla Negra	MG926506	NA
138_Ototyphlonemertes cf. lactea_SP2	Isla Negra	MG926496	MG987401
139_Ototyphlonemertes cf. lactea_SP2	Totoralillo	MG926465	NA
14_Ototyphlonemertes cf. lactea_SP1	Dichato	MG926421	MG987330
141_Ototyphlonemertes cf. pallida_SP3	Totoralillo	MG926498	NA
142_Ototyphlonemertes cf. lactea_SP2	Chipana	MG926493	NA
143_Ototyphlonemertes cf. lactea_SP1	Dichato	MG926414	NA
144_Ototyphlonemertes cf. lactea_NA	Isla Negra	MG926540	NA	Not assigned to any group
145_Ototyphlonemertes cf. lactea_SP2	Las Cruces	MG926468	NA
146_Ototyphlonemertes cf. lactea_SP1	Pozo Toyo	MG926415	NA
147_Ototyphlonemertes cf. pallida_SP3	Pozo Toyo	MG926531	NA
148_Ototyphlonemertes cf. lactea_SP4	Huayquique	NA	MG987316
15_Ototyphlonemertes cf. pallida_SP3	Dichato	MG926516	MG987406
150_Ototyphlonemertes cf. lactea_SP4	Bellavista	NA	MG987309
151_Ototyphlonemertes cf. lactea_SP2	Totoralillo	NA	MG987398
152_Ototyphlonemertes cf. lactea_SP1	Totoralillo	NA	MG987326
153_Ototyphlonemertes cf. lactea_SP4	Totoralillo	NA	MG987391
154_Ototyphlonemertes cf. lactea_SP4	Isla Negra	NA	MG987314
155_Ototyphlonemertes cf. lactea_SP4	Isla Negra	NA	MG987310
156_Ototyphlonemertes cf. lactea_SP4	Huayquique	NA	MG987315
157_Ototyphlonemertes cf. lactea_SP4	Isla Negra	NA	MG987311
158_Ototyphlonemertes cf. lactea_SP1	Bellavista	NA	MG987323
159_Ototyphlonemertes cf. lactea_SP1	Las Cruces	NA	MG987325
16_Ototyphlonemertes cf. lactea_SP1	Dichato	MG926418	MG987336
161_Ototyphlonemertes cf. lactea_SP1	Totoralillo	NA	MG987340
176_Ototyphlonemertes cf. lactea_NA	Totoralillo	NA	MG987418	Not assigned to any group
162_Ototyphlonemertes cf. lactea_SP2	Totoralillo	NA	MG987359
163_Ototyphlonemertes cf. lactea_SP4	Huayquique	NA	MG987319
164_Ototyphlonemertes cf. lactea_SP2	Las Cruces	NA	MG987387
165_Ototyphlonemertes cf. lactea_SP1	Dichato	NA	MG987345
166_Ototyphlonemertes cf. lactea_SP4	Huayquique	NA	MG987317
167_Ototyphlonemertes cf. lactea_SP1	Dichato	NA	MG987344
168_Ototyphlonemertes cf. pallida_SP3	Dichato	NA	MG987413
169_Ototyphlonemertes cf. lactea_SP2	Isla Negra	NA	MG987371
17_Ototyphlonemertes cf. pallida_SP3	Dichato	MG926521	MG987407
170_Ototyphlonemertes cf. lactea_SP2	Las Cruces	NA	MG987361
171_Ototyphlonemertes cf. lactea_SP2	Chipana	NA	MG987384
172_Ototyphlonemertes cf. lactea_SP4	Huayquique	NA	MG987313
173_Ototyphlonemertes cf. lactea_SP2	Las Cruces	NA	MG987364
174_Ototyphlonemertes cf. pallida_SP3	Dichato	NA	MG987412
175_Ototyphlonemertes cf. lactea_SP1	Dichato	MG926478	MG987338
18_Ototyphlonemertes cf. lactea_SP2	Totoralillo	MG926472	NA
19_Ototyphlonemertes cf. pallida_SP3	Dichato	MG926522	NA
20_Ototyphlonemertes cf. lactea_SP2	Isla Negra	MG926443	NA
21_Ototyphlonemertes cf. lactea_SP2	Las Cruces	MG926444	NA
22_Ototyphlonemertes cf. lactea_SP1	Pozo Toyo	MG926429	MG987350
23_Ototyphlonemertes cf. lactea_SP2	Totoralillo	MG926445	MG987399
24_Ototyphlonemertes cf. lactea_SP2	Totoralillo	MG926501	MG987386
25_Ototyphlonemertes cf. lactea_SP2	Bellavista	MG926446	MG987308
27_Ototyphlonemertes cf. lactea_SP2	Chipana	MG926488	MG987385
28_Ototyphlonemertes cf. pallida_SP3	Dichato	MG926533	NA
29_Ototyphlonemertes cf. pallida_SP3	Dichato	MG926527	NA
30_Ototyphlonemertes cf. lactea_SP2	Isla Negra	MG926504	MG987372
31_Ototyphlonemertes cf. lactea_SP2	Las Cruces	MG926447	MG987377
32_Ototyphlonemertes cf. lactea_SP1	Pozo Toyo	MG926422	MG987351
33_Ototyphlonemertes cf. lactea_SP2	Totoralillo	MG926448	NA
34_Ototyphlonemertes cf. lactea_SP2	Bellavista	MG926466	MG987320
35_Ototyphlonemertes cf. lactea_SP2	Bellavista	MG926449	MG987322
36_Ototyphlonemertes cf. lactea_SP2	Chipana	MG926489	NA
37_Ototyphlonemertes cf. lactea_SP2	Huayquique	MG926507	NA
38_Ototyphlonemertes cf. lactea_NA	Dichato	MG926534	MG987409	Not assigned to any group
39_Ototyphlonemertes cf. lactea_SP2	Isla Negra	MG926479	NA
40_Ototyphlonemertes cf. lactea_SP2	Las Cruces	MG926490	NA
41_Ototyphlonemertes cf. lactea_SP1	Pozo Toyo	MG926426	MG987348
42_Ototyphlonemertes cf. lactea_SP2	Totoralillo	MG926511	MG987390
43_Ototyphlonemertes cf. lactea_SP2	Bellavista	MG926484	MG987357
44_Ototyphlonemertes cf. lactea_SP2	Bellavista	MG926450	MG987355
45_Ototyphlonemertes cf. lactea_SP1	Chipana	MG926434	NA
46_Ototyphlonemertes cf. pallida_SP3	Dichato	MG926525	MG987415
47_Ototyphlonemertes cf. lactea_SP2	Isla Negra	MG926476	MG987362
48_Ototyphlonemertes cf. lactea_SP2	Las Cruces	MG926451	MG987370
49_Ototyphlonemertes cf. lactea_SP1	Pozo Toyo	MG926406	MG987331
50_Ototyphlonemertes cf. lactea_SP2	Totoralillo	MG926452	NA
51_Ototyphlonemertes cf. lactea_SP2	Totoralillo	MG926481	NA
52_Ototyphlonemertes cf. lactea_SP2	Bellavista	MG926453	MG987378
53_Ototyphlonemertes cf. lactea_SP1	Chipana	MG926440	NA
54_Ototyphlonemertes cf. lactea_SP2	Chipana	MG926510	NA
55_Ototyphlonemertes cf. lactea_SP2	Totoralillo	MG926471	MG987389
56_Ototyphlonemertes cf. pallida_SP3	Dichato	MG926526	NA
57_Ototyphlonemertes cf. lactea_SP2	Isla Negra	MG926454	MG987367
58_Ototyphlonemertes cf. lactea_SP2	Las Cruces	MG926502	MG987373
59_Ototyphlonemertes cf. lactea_SP1	Pozo Toyo	MG926419	MG987337
60_Ototyphlonemertes cf. lactea_SP2	Totoralillo	MG926499	MG987397
61_Ototyphlonemertes cf. lactea_SP2	Totoralillo	MG926486	MG987392
62_Ototyphlonemertes cf. lactea_SP2	Bellavista	MG926455	NA
64_Ototyphlonemertes cf. pallida_SP3	Dichato	MG926517	NA
65_Ototyphlonemertes cf. lactea_SP2	Totoralillo	MG926485	NA
66_Ototyphlonemertes cf. lactea_SP2	Las Cruces	MG926467	MG987382
67_Ototyphlonemertes cf. lactea_SP2	Las Cruces	MG926456	MG987379
68_Ototyphlonemertes cf. lactea_SP1	Pozo Toyo	MG926435	MG987347
69_Ototyphlonemertes cf. pallida_SP3	Pozo Toyo	MG926530	NA
70_Ototyphlonemertes cf. lactea_SP2	Totoralillo	MG926474	NA
71_Ototyphlonemertes cf. lactea_SP2	Isla Negra	MG926457	MG987381
72_Ototyphlonemertes cf. lactea_SP2	Las Cruces	MG926458	MG987380
73_Ototyphlonemertes cf. lactea_SP1	Pozo Toyo	MG926407	NA
74_Ototyphlonemertes cf. lactea_SP1	Pozo Toyo	MG926408	NA
75_Ototyphlonemertes cf. lactea_SP2	Totoralillo	MG926459	MG987388
76_Ototyphlonemertes cf. lactea_NA	Bellavista	MG926537	MG987401	Not assigned to any group
77_Ototyphlonemertes cf. lactea_SP1	Bellavista	MG926433	MG987353
78_Ototyphlonemertes cf. lactea_SP2	Las Cruces	MG926512	MG987321
79_Ototyphlonemertes cf. lactea_SP2	Totoralillo	MG926487	NA
80_Ototyphlonemertes cf. pallida_SP3	Dichato	MG926532	MG987410
81_Ototyphlonemertes cf. lactea_SP2	Isla Negra	MG926491	NA
82_Ototyphlonemertes cf. lactea_SP2	Las Cruces	MG926470	MG987396
83_Ototyphlonemertes cf. lactea_NA	Pozo Toyo	MG926427	NA	Not assigned to any group
84_Ototyphlonemertes cf. lactea_SP1	Pozo Toyo	MG926431	MG987356
85_Ototyphlonemertes cf. lactea_SP2	Totoralillo	MG926460	NA
86_Ototyphlonemertes cf. lactea_SP2	Bellavista	MG926497	MG987324
87_Ototyphlonemertes cf. lactea_SP2	Totoralillo	MG926475	NA
88_Ototyphlonemertes cf. lactea_SP2	Totoralillo	MG926494	NA
89_Ototyphlonemertes cf. lactea_SP2	Huayquique	MG926492	MG987417
90_Ototyphlonemertes cf. lactea_NA	Totoralillo	MG926542	MG987365	Not assigned to any group
91_Ototyphlonemertes cf. pallida_NA	Totoralillo	MG926541	NA	Not assigned to any group
92_Ototyphlonemertes cf. lactea_SP2	Totoralillo	MG926477	NA
93_Ototyphlonemertes cf. lactea_SP2	Totoralillo	MG926461	MG987368
94_Ototyphlonemertes cf. lactea_SP2	Isla Negra	MG926473	MG987366
95_Ototyphlonemertes cf. lactea_SP1	Totoralillo	MG926409	MG987332
96_Ototyphlonemertes cf. lactea_SP1	Totoralillo	MG926410	MG987333
97_Ototyphlonemertes cf. lactea_SP1	Totoralillo	MG926411	NA
98_Ototyphlonemertes cf. lactea_SP2	Totoralillo	MG926462	NA
99_Ototyphlonemertes cf. lactea_SP1	Totoralillo	MG926425	NA
Ototyphlonemertes santacruzensis	Lanzarote	KT730606	NA	Sequence from Leasi et al. 2016
Ototyphlonemertes macintoshi*	Carrie Bow Cay	|KM083837|	NA	Sequence from Leasi et al. 2016
Ototyphlonemertes macintoshi*	Carrie Bow Cay	|KM083841|	NA	Sequence from Leasi et al. 2016
Ototyphlonemertes santacruzensis	Lanzarote	KT730605	NA	Sequence from Leasi et al. 2016
Ototyphlonemertes santacruzensis	Lanzarote	KT730604	NA	Sequence from Leasi et al. 2016
Ototyphlonemertes lactea*	Carrie Bow Cay	|KM083864|	NA	Sequence from Leasi et al. 2016
Ototyphlonemertes erneba*	Manomet	KT722707	NA	Sequence from Leasi et al. 2016
Ototyphlonemertes erneba*	Bathtub Beach	KT722708	NA	Sequence from Leasi et al. 2016
Ototyphlonemertes erneba*	Bathtub Beach	KT722709	NA	Sequence from Leasi et al. 2016
Ototyphlonemertes erneba*	Bathtub Beach	KT722713	NA	Sequence from Leasi et al. 2016
Ototyphlonemertes erneba*	Carrie Bow Cay	KT722717	NA	Sequence from Leasi et al. 2016
Ototyphlonemertes erneba*	Carrie Bow Cay	KT722718	NA	Sequence from Leasi et al. 2016
Ototyphlonemertes erneba*	Carrie Bow Cay	KT722719	NA	Sequence from Leasi et al. 2016
Ototyphlonemertes erneba*	Carrie Bow Cay	KT722720	NA	Sequence from Leasi et al. 2016
Ototyphlonemertes erneba*	Carrie Bow Cay	KT722721	NA	Sequence from Leasi et al. 2016
Ototyphlonemertes erneba*	Bathtub Beach	KT722722	NA	Sequence from Leasi et al. 2016
Ototyphlonemertes erneba*	Oahu	KT722728	NA	Sequence from Leasi et al. 2016
Ototyphlonemertes erneba*	Rangiroa	KT722730	NA	Sequence from Leasi et al. 2016
Ototyphlonemertes santacruzensis	Lanzarote	KT730603	NA	Sequence from Leasi et al. 2016
Ototyphlonemertes santacruzensis	Lanzarote	KT730601	NA	Sequence from Leasi et al. 2016
Ototyphlonemertes santacruzensis	Lagos	KT730607	NA	Sequence from Leasi et al. 2016
Ototyphlonemertes santacruzensis	Lanzarote	KT730602	NA	Sequence from Leasi et al. 2016
Ototyphlonemertes santacruzensis	Las Perlas	KT730623	NA	Sequence from Leasi et al. 2016
Ototyphlonemertes santacruzensis	Carrie Bow Cay	KT730597	NA	Sequence from Leasi et al. 2016
Ototyphlonemertes santacruzensis	Carrie Bow Cay	KT730598	NA	Sequence from Leasi et al. 2016
Ototyphlonemertes santacruzensis	Carrie Bow Cay	|KM083844|	NA	Sequence from Leasi et al. 2016
Ototyphlonemertes santacruzensis	Carrie Bow Cay	|KM083882|	NA	Sequence from Leasi et al. 2016
Ototyphlonemertes santacruzensis	Carrie Bow Cay	|KM083881|	NA	Sequence from Leasi et al. 2016
Ototyphlonemertes santacruzensis	Carrie Bow Cay	|KM083872|	NA	Sequence from Leasi et al. 2016
Ototyphlonemertes santacruzensis	Carrie Bow Cay	|KM083868|	NA	Sequence from Leasi et al. 2016
Ototyphlonemertes santacruzensis	Carrie Bow Cay	|KM083860|	NA	Sequence from Leasi et al. 2016
Ototyphlonemertes santacruzensis	Carrie Bow Cay	|KM083873|	NA	Sequence from Leasi et al. 2016
Ototyphlonemertes santacruzensis	Carrie Bow Cay	|KM083822|	NA	Sequence from Leasi et al. 2016
Ototyphlonemertes santacruzensis	Bocas del Toro	|KM083825|	NA	Sequence from Leasi et al. 2016
Ototyphlonemertes santacruzensis	Bocas del Toro	|KM083880|	NA	Sequence from Leasi et al. 2016
Ototyphlonemertes fila*	Montauk	KT730626	NA	Sequence from Leasi et al. 2016
Ototyphlonemertes fila*	Oak Bluffs	KT730627	NA	Sequence from Leasi et al. 2016
Ototyphlonemertes fila*	Oak Bluffs	KT730628	NA	Sequence from Leasi et al. 2016
Ototyphlonemertes fila*	Oak Bluffs	KT730629	NA	Sequence from Leasi et al. 2016
Ototyphlonemertes fila*	Oak Bluffs	KT730630	NA	Sequence from Leasi et al. 2016
Ototyphlonemertes fila*	Oak Bluffs	KT730631	NA	Sequence from Leasi et al. 2016
Ototyphlonemertes fila*	Falmouth	KT730632	NA	Sequence from Leasi et al. 2016
Ototyphlonemertes fila*	Falmouth	KT730633	NA	Sequence from Leasi et al. 2016
Ototyphlonemertes fila*	Falmouth	KT730634	NA	Sequence from Leasi et al. 2016
Ototyphlonemertes fila*	East Chop Martha's Vineyard	KT730635	NA	Sequence from Leasi et al. 2016
Ototyphlonemertes fila*	East Chop Martha's Vineyard	KT730636	NA	Sequence from Leasi et al. 2016
Ototyphlonemertes fila*	East Chop Martha's Vineyard	KT730637	NA	Sequence from Leasi et al. 2016
Ototyphlonemertes fila*	East Chop Martha's Vineyard	KT730638	NA	Sequence from Leasi et al. 2016
Ototyphlonemertes fila*	East Chop Martha's Vineyard	KT730639	NA	Sequence from Leasi et al. 2016
Ototyphlonemertes fila*	Naples	KT730641	NA	Sequence from Leasi et al. 2016
Ototyphlonemertes fila*	Sebastian Inlet	KT730642	NA	Sequence from Leasi et al. 2016
Ototyphlonemertes fila*	Rincon	KT730643	NA	Sequence from Leasi et al. 2016
Ototyphlonemertes fila*	Sarasota	KT730644	NA	Sequence from Leasi et al. 2016
Ototyphlonemertes fila*	Sarasota	KT730645	NA	Sequence from Leasi et al. 2016
Ototyphlonemertes fila*	Sarasota	KT730646	NA	Sequence from Leasi et al. 2016
Ototyphlonemertes fila*	Carrie Bow Cay	KT730647	NA	Sequence from Leasi et al. 2016
Ototyphlonemertes fila*	Carrie Bow Cay	KT730648	NA	Sequence from Leasi et al. 2016
Ototyphlonemertes fila*	Carrie Bow Cay	KT730649	NA	Sequence from Leasi et al. 2016
Ototyphlonemertes fila*	Carrie Bow Cay	KT730650	NA	Sequence from Leasi et al. 2016
Ototyphlonemertes fila*	Sarasota	KT730651	NA	Sequence from Leasi et al. 2016
Ototyphlonemertes fila*	Shell Beach	KT730653	NA	Sequence from Leasi et al. 2016
Ototyphlonemertes fila*	Palm Beach	KT730654	NA	Sequence from Leasi et al. 2016
Ototyphlonemertes fila*	Ocean Reef	KT730655	NA	Sequence from Leasi et al. 2016
Ototyphlonemertes fila*	Bathtub Beach	KT730656	NA	Sequence from Leasi et al. 2016
Ototyphlonemertes fila*	Bathtub Beach	KT730657	NA	Sequence from Leasi et al. 2016
Ototyphlonemertes fila*	Bathtub Beach	KT730658	NA	Sequence from Leasi et al. 2016
Ototyphlonemertes fila*	Carrie Bow Cay	KT730659	NA	Sequence from Leasi et al. 2016
Ototyphlonemertes fila*	Las Perlas	KT730662	NA	Sequence from Leasi et al. 2016
Ototyphlonemertes fila*	Bejuco	KT730664	NA	Sequence from Leasi et al. 2016
Ototyphlonemertes fila*	Shell Beach	KT730668	NA	Sequence from Leasi et al. 2016
Ototyphlonemertes fila*	Rincon	KT730669	NA	Sequence from Leasi et al. 2016
Ototyphlonemertes fila*	Rincon	KT730670	NA	Sequence from Leasi et al. 2016
Ototyphlonemertes fila*	Rincon	KT730671	NA	Sequence from Leasi et al. 2016
Ototyphlonemertes fila*	Shell Beach	KT730673	NA	Sequence from Leasi et al. 2016
Ototyphlonemertes fila*	Seto	KT730674	NA	Sequence from Leasi et al. 2016
Ototyphlonemertes fila*	Gesashi	KT730677	NA	Sequence from Leasi et al. 2016
Ototyphlonemertes fila*	Gesashi	KT730678	NA	Sequence from Leasi et al. 2016
Ototyphlonemertes pallida*	Mindelo	KT736305	NA	Sequence from Leasi et al. 2016
Ototyphlonemertes pallida*	Mindelo	KT736306	NA	Sequence from Leasi et al. 2016
Ototyphlonemertes pallida*	Mindelo	KT736307	NA	Sequence from Leasi et al. 2016
Ototyphlonemertes pallida*	Mindelo	KT736308	NA	Sequence from Leasi et al. 2016
Ototyphlonemertes pallida*	Mindelo	KT736309	NA	Sequence from Leasi et al. 2016
Ototyphlonemertes pallida*	Mindelo	KT736310	NA	Sequence from Leasi et al. 2016
Ototyphlonemertes pallida*	Mindelo	KT736311	NA	Sequence from Leasi et al. 2016
Ototyphlonemertes lactea*	Dichato	KU230032	NA	Sequence from Leasi et al. 2016
Ototyphlonemertes lactea*	Dichato	KU230033	NA	Sequence from Leasi et al. 2016
Ototyphlonemertes lactea*	Dichato	KU230034	NA	Sequence from Leasi et al. 2016
Ototyphlonemertes lactea*	Dichato	KU230035	NA	Sequence from Leasi et al. 2016
Ototyphlonemertes lactea*	Dichato	KU230036	NA	Sequence from Leasi et al. 2016
Ototyphlonemertes lactea*	Dichato	KU230037	NA	Sequence from Leasi et al. 2016
Ototyphlonemertes lactea*	Dichato	KU230038	NA	Sequence from Leasi et al. 2016
Ototyphlonemertes lactea*	Dichato	KU230039	NA	Sequence from Leasi et al. 2016
Ototyphlonemertes lactea*	Dichato	KU230040	NA	Sequence from Leasi et al. 2016
Ototyphlonemertes lactea*	Dichato	KU230041	NA	Sequence from Leasi et al. 2016
Ototyphlonemertes lactea*	Totoralillo	KU230042	NA	Sequence from Leasi et al. 2016
Ototyphlonemertes lactea*	Totoralillo	KU230043	NA	Sequence from Leasi et al. 2016
Ototyphlonemertes lactea*	Totoralillo	KU230044	NA	Sequence from Leasi et al. 2016
Ototyphlonemertes lactea*	Las Cruces	KU230045	NA	Sequence from Leasi et al. 2016
Ototyphlonemertes lactea*	Las Cruces	KU230046	NA	Sequence from Leasi et al. 2016
Ototyphlonemertes lactea*	Las Cruces	KU230047	NA	Sequence from Leasi et al. 2016
Ototyphlonemertes lactea*	Las Cruces	KU230048	NA	Sequence from Leasi et al. 2016
Ototyphlonemertes lactea*	Las Cruces	KU230049	NA	Sequence from Leasi et al. 2016
Ototyphlonemertes lactea*	Las Cruces	KU230050	NA	Sequence from Leasi et al. 2016
Ototyphlonemertes lactea*	Las Cruces	KU230051	NA	Sequence from Leasi et al. 2016
Ototyphlonemertes lactea*	Las Cruces	KU230052	NA	Sequence from Leasi et al. 2016
Ototyphlonemertes lactea*	Las Cruces	KU230053	NA	Sequence from Leasi et al. 2016
Ototyphlonemertes lactea*	Las Cruces	KU230054	NA	Sequence from Leasi et al. 2016
Ototyphlonemertes lactea*	Las Cruces	KU230055	NA	Sequence from Leasi et al. 2016
Ototyphlonemertes lactea*	Totoralillo	KU230056	NA	Sequence from Leasi et al. 2016
Ototyphlonemertes lactea*	Huayquique	KU230057	NA	Sequence from Leasi et al. 2016
Ototyphlonemertes lactea*	Totoralillo	KU230058	NA	Sequence from Leasi et al. 2016
Ototyphlonemertes lactea*	Las Cruces	KU230059	NA	Sequence from Leasi et al. 2016
Ototyphlonemertes lactea*	Las Cruces	KU230060	NA	Sequence from Leasi et al. 2016
Ototyphlonemertes lactea*	Bellavista	KU230061	NA	Sequence from Leasi et al. 2016
Ototyphlonemertes lactea*	Totoralillo	KU230062	NA	Sequence from Leasi et al. 2016
Ototyphlonemertes lactea*	Las Cruces	KU230064	NA	Sequence from Leasi et al. 2016
Ototyphlonemertes lactea*	Las Cruces	KU230065	NA	Sequence from Leasi et al. 2016
Ototyphlonemertes lactea*	Dichato	KU230066	NA	Sequence from Leasi et al. 2016
Ototyphlonemertes lactea*	Chipana	KU230067	NA	Sequence from Leasi et al. 2016
Ototyphlonemertes lactea*	Bellavista	KU230068	NA	Sequence from Leasi et al. 2016
Ototyphlonemertes lactea*	Ilhabela	KU230073	NA	Sequence from Leasi et al. 2016
Ototyphlonemertes lactea*	Shell Beach	KU230076	NA	Sequence from Leasi et al. 2016
Ototyphlonemertes lactea*	Grand Fond	KU230077	NA	Sequence from Leasi et al. 2016
Ototyphlonemertes lactea*	Grand Fond	KU230078	NA	Sequence from Leasi et al. 2016
Ototyphlonemertes lactea*	Grand Fond	KU230079	NA	Sequence from Leasi et al. 2016
Ototyphlonemertes lactea*	Grand Fond	KU230080	NA	Sequence from Leasi et al. 2016
Ototyphlonemertes lactea*	Petit Cul de Sac	KU230081	NA	Sequence from Leasi et al. 2016
Ototyphlonemertes lactea*	Petit Cul de Sac	KU230082	NA	Sequence from Leasi et al. 2016
Ototyphlonemertes lactea*	Petit Cul de Sac	KU230083	NA	Sequence from Leasi et al. 2016
Ototyphlonemertes lactea*	Grand Fond	KU230084	NA	Sequence from Leasi et al. 2016
Ototyphlonemertes lactea*	Grand Fond	KU230085	NA	Sequence from Leasi et al. 2016
Ototyphlonemertes lactea*	Grand Fond	KU230086	NA	Sequence from Leasi et al. 2016
Ototyphlonemertes lactea*	Petit Cul de Sac	KU230087	NA	Sequence from Leasi et al. 2016
Ototyphlonemertes lactea*	Rincon	KU230088	NA	Sequence from Leasi et al. 2016
Ototyphlonemertes lactea*	Grand Fond	KU230089	NA	Sequence from Leasi et al. 2016
Ototyphlonemertes lactea*	Shell Beach	KU230090	NA	Sequence from Leasi et al. 2016
Ototyphlonemertes lactea*	Carrie Bow Cay	KU230097	NA	Sequence from Leasi et al. 2016
Ototyphlonemertes lactea*	Carrie Bow Cay	KU230098	NA	Sequence from Leasi et al. 2016
Ototyphlonemertes lactea*	Carrie Bow Cay	KU230103	NA	Sequence from Leasi et al. 2016
Ototyphlonemertes lactea*	Carrie Bow Cay	KU230104	NA	Sequence from Leasi et al. 2016
Ototyphlonemertes lactea*	Carrie Bow Cay	KU230105	NA	Sequence from Leasi et al. 2016
Ototyphlonemertes lactea*	Carrie Bow Cay	KU230106	NA	Sequence from Leasi et al. 2016
Ototyphlonemertes americana*	Palm Beach	KU230107	NA	Sequence from Leasi et al. 2016
Ototyphlonemertes lactea*	Bathtub Beach	KU230108	NA	Sequence from Leasi et al. 2016
Ototyphlonemertes lactea*	Bathtub Beach	KU230109	NA	Sequence from Leasi et al. 2016
Ototyphlonemertes lactea*	Bathtub Beach	KU230110	NA	Sequence from Leasi et al. 2016
Ototyphlonemertes lactea*	Sebastian Inlet	KU230111	NA	Sequence from Leasi et al. 2016
Ototyphlonemertes lactea*	Sebastian Inlet	KU230112	NA	Sequence from Leasi et al. 2016
Ototyphlonemertes lactea*	Sebastian Inlet	KU230113	NA	Sequence from Leasi et al. 2016
Ototyphlonemertes lactea*	Sebastian Inlet	KU230114	NA	Sequence from Leasi et al. 2016
Ototyphlonemertes lactea*	Sebastian Inlet	KU230115	NA	Sequence from Leasi et al. 2016
Ototyphlonemertes lactea*	Shell Beach	KU230116	NA	Sequence from Leasi et al. 2016
Ototyphlonemertes americana*	Palm Beach	KU230117	NA	Sequence from Leasi et al. 2016
Ototyphlonemertes lactea*	Sebastian Inlet	KU230118	NA	Sequence from Leasi et al. 2016
Ototyphlonemertes lactea*	Sebastian Inlet	KU230119	NA	Sequence from Leasi et al. 2016
Ototyphlonemertes lactea*	Sebastian Inlet	KU230120	NA	Sequence from Leasi et al. 2016
Ototyphlonemertes lactea*	Bathtub Beach	KU230121	NA	Sequence from Leasi et al. 2016
Ototyphlonemertes lactea*	Wright's Beach	KU230124	NA	Sequence from Leasi et al. 2016
Ototyphlonemertes lactea*	Wright's Beach	KU230125	NA	Sequence from Leasi et al. 2016
Ototyphlonemertes lactea*	Half Moon Bay	KU230127	NA	Sequence from Leasi et al. 2016
Ototyphlonemertes lactea*	Half Moon Bay	KU230128	NA	Sequence from Leasi et al. 2016
Ototyphlonemertes americana*	Seto	KU230129	NA	Sequence from Leasi et al. 2016
Ototyphlonemertes lactea*	Seto	KU230131	NA	Sequence from Leasi et al. 2016
Ototyphlonemertes duplex*	Carrie Bow Cay	KU230133	NA	Sequence from Leasi et al. 2016
Ototyphlonemertes duplex*	Carrie Bow Cay	KU230134	NA	Sequence from Leasi et al. 2016
Ototyphlonemertes duplex*	Carrie Bow Cay	KU230135	NA	Sequence from Leasi et al. 2016
Ototyphlonemertes duplex*	Carrie Bow Cay	KU230136	NA	Sequence from Leasi et al. 2016
Ototyphlonemertes duplex*	Miami	KU230137	NA	Sequence from Leasi et al. 2016
Ototyphlonemertes duplex*	Bocas del Toro	KU230138	NA	Sequence from Leasi et al. 2016
Ototyphlonemertes duplex*	Tampa Bay	KU230141	NA	Sequence from Leasi et al. 2016
Ototyphlonemertes evelinae*	Pidgeon Key	KU230142	NA	Sequence from Leasi et al. 2016
Ototyphlonemertes duplex*	Sarasota	KU230143	NA	Sequence from Leasi et al. 2016
Ototyphlonemertes duplex*	Oak Bluffs	KU230144	NA	Sequence from Leasi et al. 2016
Ototyphlonemertes duplex*	Falmouth	KU230145	NA	Sequence from Leasi et al. 2016
Ototyphlonemertes duplex*	Naples	KU230146	NA	Sequence from Leasi et al. 2016
Ototyphlonemertes evelinae*	Sarasota	KU230147	NA	Sequence from Leasi et al. 2016
Ototyphlonemertes evelinae*	Sarasota	KU230148	NA	Sequence from Leasi et al. 2016
Ototyphlonemertes evelinae*	Sarasota	KU230149	NA	Sequence from Leasi et al. 2016
Ototyphlonemertes evelinae*	Sarasota	KU230150	NA	Sequence from Leasi et al. 2016
Ototyphlonemertes duplex*	Shell Beach	KU230151	NA	Sequence from Leasi et al. 2016
Ototyphlonemertes duplex*	Grand Cul de Sac	KU230152	NA	Sequence from Leasi et al. 2016
Ototyphlonemertes duplex*	Grand Fond	KU230153	NA	Sequence from Leasi et al. 2016
Ototyphlonemertes duplex*	Grand Cul de Sac	KU230154	NA	Sequence from Leasi et al. 2016
Ototyphlonemertes duplex*	Grand Cul de Sac	KU230155	NA	Sequence from Leasi et al. 2016
Ototyphlonemertes duplex*	Grand Cul de Sac	KU230156	NA	Sequence from Leasi et al. 2016
Ototyphlonemertes duplex*	Grand Cul de Sac	KU230157	NA	Sequence from Leasi et al. 2016
Ototyphlonemertes duplex*	Grand Fond	KU230158	NA	Sequence from Leasi et al. 2016
Ototyphlonemertes duplex*	Grand Cul de Sac	KU230161	NA	Sequence from Leasi et al. 2016
Ototyphlonemertes duplex*	Grand Fond	KU230162	NA	Sequence from Leasi et al. 2016
Ototyphlonemertes duplex*	Grand Cul de Sac	KU230163	NA	Sequence from Leasi et al. 2016
Ototyphlonemertes duplex*	La Palma	KU230177	NA	Sequence from Leasi et al. 2016
Ototyphlonemertes duplex*	Toulon	KU230192	NA	Sequence from Leasi et al. 2016
Ototyphlonemertes duplex*	La Palma	KU230220	NA	Sequence from Leasi et al. 2016
Ototyphlonemertes duplex*	La Palma	KU230221	NA	Sequence from Leasi et al. 2016
Ototyphlonemertes duplex*	Lanzarote	KU230222	NA	Sequence from Leasi et al. 2016
Ototyphlonemertes correae*	Saltö (Strömstad)	KU230223	NA	Sequence from Leasi et al. 2016
Ototyphlonemertes correae*	Gorran Haven	KU230224	NA	Sequence from Leasi et al. 2016
Ototyphlonemertes duplex*	Gorran Haven	KU230228	NA	Sequence from Leasi et al. 2016
Ototyphlonemertes correae*	Gorran Haven	KU230229	NA	Sequence from Leasi et al. 2016
Ototyphlonemertes duplex*	Rangiroa	KU230232	NA	Sequence from Leasi et al. 2016
Ototyphlonemertes duplex*	Rangiroa	KU230233	NA	Sequence from Leasi et al. 2016
Ototyphlonemertes duplex*	Las Perlas	KU230240	NA	Sequence from Leasi et al. 2016
Ototyphlonemertes duplex*	Oahu	KU230241	NA	Sequence from Leasi et al. 2016
Ototyphlonemertes duplex*	Oahu	KU230242	NA	Sequence from Leasi et al. 2016
Ototyphlonemertes duplex*	Oahu	KU230244	NA	Sequence from Leasi et al. 2016
Ototyphlonemertes macintoshi*	Mindelo	KU230245	NA	Sequence from Leasi et al. 2016
Ototyphlonemertes macintoshi*	Toulon	KU230248	NA	Sequence from Leasi et al. 2016
Ototyphlonemertes macintoshi*	Menton	KU230255	NA	Sequence from Leasi et al. 2016
Ototyphlonemertes macintoshi*	Grand Cul de Sac	KU230262	NA	Sequence from Leasi et al. 2016
Ototyphlonemertes macintoshi*	Carrie Bow Cay	KU230263	NA	Sequence from Leasi et al. 2016
Ototyphlonemertes macintoshi*	Carrie Bow Cay	KU230264	NA	Sequence from Leasi et al. 2016
Ototyphlonemertes macintoshi*	Carrie Bow Cay	KU230265	NA	Sequence from Leasi et al. 2016
Ototyphlonemertes macintoshi*	Carrie Bow Cay	KU230266	NA	Sequence from Leasi et al. 2016
Ototyphlonemertes macintoshi*	Carrie Bow Cay	KU230267	NA	Sequence from Leasi et al. 2016
Ototyphlonemertes macintoshi*	Carrie Bow Cay	KU230268	NA	Sequence from Leasi et al. 2016
Ototyphlonemertes macintoshi*	Grand Cul de Sac	KU230270	NA	Sequence from Leasi et al. 2016
Ototyphlonemertes macintoshi*	Grand Cul de Sac	KU230271	NA	Sequence from Leasi et al. 2016
Ototyphlonemertes macintoshi*	Carrie Bow Cay	KU230272	NA	Sequence from Leasi et al. 2016
Ototyphlonemertes macintoshi*	Grand Fond	KU230273	NA	Sequence from Leasi et al. 2016
Ototyphlonemertes macintoshi*	Grand Fond	KU230274	NA	Sequence from Leasi et al. 2016
Ototyphlonemertes macintoshi*	Grand Fond	KU230275	NA	Sequence from Leasi et al. 2016
Ototyphlonemertes macintoshi*	Grand Fond	KU230276	NA	Sequence from Leasi et al. 2016
Ototyphlonemertes macintoshi*	Cubagua	KU230277	NA	Sequence from Leasi et al. 2016
Ototyphlonemertes pellucida*	Pidgeon Key	KU230278	NA	Sequence from Leasi et al. 2016
Ototyphlonemertes macintoshi*	Grand Fond	KU230279	NA	Sequence from Leasi et al. 2016
Ototyphlonemertes macintoshi*	Bathtub Beach	KU230280	NA	Sequence from Leasi et al. 2016
Ototyphlonemertes macintoshi*	Bathtub Beach	KU230281	NA	Sequence from Leasi et al. 2016
Ototyphlonemertes macintoshi*	Bathtub Beach	KU230282	NA	Sequence from Leasi et al. 2016
Ototyphlonemertes macintoshi*	Bathtub Beach	KU230283	NA	Sequence from Leasi et al. 2016
Ototyphlonemertes macintoshi*	Cubagua	KU230284	NA	Sequence from Leasi et al. 2016
Ototyphlonemertes macintoshi*	Bathtub Beach	KU230285	NA	Sequence from Leasi et al. 2016
Ototyphlonemertes macintoshi*	Isla Negra	KU230291	NA	Sequence from Leasi et al. 2016
Ototyphlonemertes duplex	Bocas del Toro	KU230139	NA	Sequence from Leasi et al. 2016
Ototyphlonemertes duplex	La Palma	KU230169	NA	Sequence from Leasi et al. 2016
Ototyphlonemertes duplex	Lanzarote	KU230211	NA	Sequence from Leasi et al. 2016
Ototyphlonemertes duplex	Lanzarote	KU230210	NA	Sequence from Leasi et al. 2016
Ototyphlonemertes duplex	Naos	KU230236	NA	Sequence from Leasi et al. 2016
Ototyphlonemertes erneba	Ilhabela	KT722723	NA	Sequence from Leasi et al. 2016
Ototyphlonemertes erneba	Ilhabela	KT722724	NA	Sequence from Leasi et al. 2016
Ototyphlonemertes erneba	Ilhabela	KT722725	NA	Sequence from Leasi et al. 2016
Ototyphlonemertes erneba	Bocas del Toro	|KM083876|	NA	Sequence from Leasi et al. 2016
Ototyphlonemertes erneba	Ilhabela	KT722710	NA	Sequence from Leasi et al. 2016
Ototyphlonemertes fila	Las Perlas	KT730663	NA	Sequence from Leasi et al. 2016
Ototyphlonemertes lactea	Carrie Bow Cay	KU230100	NA	Sequence from Leasi et al. 2016
Ototyphlonemertes lactea	Carrie Bow Cay	|KM083840|	NA	Sequence from Leasi et al. 2016
Ototyphlonemertes lactea	Carrie Bow Cay	|KM083863|	NA	Sequence from Leasi et al. 2016
Ototyphlonemertes lactea	Carrie Bow Cay	|KM083826|	NA	Sequence from Leasi et al. 2016
Ototyphlonemertes lactea	Carrie Bow Cay	|KM083874|	NA	Sequence from Leasi et al. 2016
Ototyphlonemertes macintoshi	La Palma	KU230256	NA	Sequence from Leasi et al. 2016
Ototyphlonemertes macintoshi	La Palma	KU230251	NA	Sequence from Leasi et al. 2016
Ototyphlonemertes macintoshi	La Palma	KU230250	NA	Sequence from Leasi et al. 2016
Ototyphlonemertes macintoshi	La Palma	KU230260	NA	Sequence from Leasi et al. 2016
Ototyphlonemertes macintoshi	La Palma	KU230261	NA	Sequence from Leasi et al. 2016
Ototyphlonemertes macintoshi	Carrie Bow Cay	|KM083838|	NA	Sequence from Leasi et al. 2016
Ototyphlonemertes macintoshi	Carrie Bow Cay	|KM083828|	NA	Sequence from Leasi et al. 2016
Ototyphlonemertes macintoshi	Carrie Bow Cay	|KM083870|	NA	Sequence from Leasi et al. 2016
Ototyphlonemertes macintoshi	Carrie Bow Cay	KU230269	NA	Sequence from Leasi et al. 2016
Ototyphlonemertes macintoshi	Ilhabela	KU230287	NA	Sequence from Leasi et al. 2016
Ototyphlonemertes santacruzensis	Oahu	KT730599	NA	Sequence from Leasi et al. 2016
Ototyphlonemertes santacruzensis	Carrie Bow Cay	|KM083835|	NA	Sequence from Leasi et al. 2016
Ototyphlonemertes santacruzensis	Bocas del Toro	|KM083865|	NA	Sequence from Leasi et al. 2016
Ototyphlonemertes santacruzensis	Bocas del Toro	KT730609	NA	Sequence from Leasi et al. 2016
Ototyphlonemertes santacruzensis	Bocas del Toro	KT730608	NA	Sequence from Leasi et al. 2016
Ototyphlonemertes santacruzensis	Carrie Bow Cay	|KM083858|	NA	Sequence from Leasi et al. 2016
Ototyphlonemertes santacruzensis	Carrie Bow Cay	|KM083883|	NA	Sequence from Leasi et al. 2016
Ototyphlonemertes santacruzensis	Carrie Bow Cay	|KM083886|	NA	Sequence from Leasi et al. 2016
Ototyphlonemertes santacruzensis	Carrie Bow Cay	|KM083851|	NA	Sequence from Leasi et al. 2016
Ototyphlonemertes santacruzensis	Carrie Bow Cay	|KM083879|	NA	Sequence from Leasi et al. 2016
Ototyphlonemertes santacruzensis	Bocas del Toro	|KM083821|	NA	Sequence from Leasi et al. 2016
Ototyphlonemertes santacruzensis*	Carrie Bow Cay	|KM083843|	NA	Sequence from Leasi et al. 2016
Ototyphlonemertes santacruzensis*	Bocas del Toro	|KM083849|	NA	Sequence from Leasi et al. 2016
Ototyphlonemertes santacruzensis*	Carrie Bow Cay	KT730596	NA	Sequence from Leasi et al. 2016
Ototyphlonemertes santacruzensis*	Oahu	KT730600	NA	Sequence from Leasi et al. 2016
Ototyphlonemertes santacruzensis*	Bocas del Toro	KT730610	NA	Sequence from Leasi et al. 2016
Ototyphlonemertes santacruzensis*	Carrie Bow Cay	KT730611	NA	Sequence from Leasi et al. 2016
Ototyphlonemertes santacruzensis*	Carrie Bow Cay	KT730612	NA	Sequence from Leasi et al. 2016
Ototyphlonemertes santacruzensis*	Carrie Bow Cay	KT730613	NA	Sequence from Leasi et al. 2016
Ototyphlonemertes santacruzensis*	Carrie Bow Cay	KT730614	NA	Sequence from Leasi et al. 2016
Ototyphlonemertes santacruzensis*	Carrie Bow Cay	KT730615	NA	Sequence from Leasi et al. 2016
Ototyphlonemertes santacruzensis*	Carrie Bow Cay	KT730616	NA	Sequence from Leasi et al. 2016
Ototyphlonemertes santacruzensis*	Carrie Bow Cay	KT730617	NA	Sequence from Leasi et al. 2016
Ototyphlonemertes santacruzensis*	Carrie Bow Cay	KT730618	NA	Sequence from Leasi et al. 2016
Ototyphlonemertes santacruzensis*	Carrie Bow Cay	KT730619	NA	Sequence from Leasi et al. 2016
Ototyphlonemertes santacruzensis*	Carrie Bow Cay	KT730620	NA	Sequence from Leasi et al. 2016
Ototyphlonemertes santacruzensis*	Carrie Bow Cay	KT730621	NA	Sequence from Leasi et al. 2016
Ototyphlonemertes santacruzensis*	Carrie Bow Cay	KT730622	NA	Sequence from Leasi et al. 2016
Ototyphlonemertes santacruzensis*	Bocas del Toro	KT730624	NA	Sequence from Leasi et al. 2016
Ototyphlonemertes santacruzensis*	Carrie Bow Cay	KT730625	NA	Sequence from Leasi et al. 2016
Ototyphlonemertes santacruzensis*	Collioure	KT736314	NA	Sequence from Leasi et al. 2016
Ototyphlonemertes pallida	Batz#sur#Mer	KT736312	NA	Sequence from Leasi et al. 2016
Ototyphlonemertes pallida	Batz#sur#Mer	KT736304	NA	Sequence from Leasi et al. 2016
Ototyphlonemertes pallida	Cap Ferrat	KT736313	NA	Sequence from Leasi et al. 2016
Ototyphlonemertes pallida	Batz#sur#Mer	KT736303	NA	Sequence from Leasi et al. 2016
Ototyphlonemertes pallida	La Palma	KU230259	NA	Sequence from Leasi et al. 2016
Ototyphlonemertes macintoshi	La Palma	KU230258	NA	Sequence from Leasi et al. 2016
Ototyphlonemertes macintoshi	La Palma	KU230257	NA	Sequence from Leasi et al. 2016
Ototyphlonemertes macintoshi	Toulon	KU230252	NA	Sequence from Leasi et al. 2016
Ototyphlonemertes macintoshi	Toulon	KU230249	NA	Sequence from Leasi et al. 2016
Ototyphlonemertes macintoshi	Isla Negra	KU230290	NA	Sequence from Leasi et al. 2016
Ototyphlonemertes macintoshi	Mindelo	KU230246	NA	Sequence from Leasi et al. 2016
Ototyphlonemertes macintoshi	Mindelo	KU230254	NA	Sequence from Leasi et al. 2016
Ototyphlonemertes macintoshi	Mindelo	KU230247	NA	Sequence from Leasi et al. 2016
Ototyphlonemertes macintoshi	Mindelo	KU230253	NA	Sequence from Leasi et al. 2016
Ototyphlonemertes macintoshi	Isla Bartolome	KU230289	NA	Sequence from Leasi et al. 2016
Ototyphlonemertes macintoshi	Carrie Bow Cay	|KM083884|	NA	Sequence from Leasi et al. 2016
Ototyphlonemertes macintoshi	Carrie Bow Cay	|KM083854|	NA	Sequence from Leasi et al. 2016
Ototyphlonemertes macintoshi	Carrie Bow Cay	|KM083875|	NA	Sequence from Leasi et al. 2016
Ototyphlonemertes macintoshi	Carrie Bow Cay	KU230286	NA	Sequence from Leasi et al. 2016
Ototyphlonemertes macintoshi	Bocas del Toro	KU230288	NA	Sequence from Leasi et al. 2016
Ototyphlonemertes macintoshi	Carrie Bow Cay	|KM083836|	NA	Sequence from Leasi et al. 2016
Ototyphlonemertes lactea	Carrie Bow Cay	|KM083852|	NA	Sequence from Leasi et al. 2016
Ototyphlonemertes lactea	Carrie Bow Cay	KU230099	NA	Sequence from Leasi et al. 2016
Ototyphlonemertes lactea	Carrie Bow Cay	KU230101	NA	Sequence from Leasi et al. 2016
Ototyphlonemertes lactea	Carrie Bow Cay	KU230102	NA	Sequence from Leasi et al. 2016
Ototyphlonemertes lactea	Carrie Bow Cay	KU230091	NA	Sequence from Leasi et al. 2016
Ototyphlonemertes lactea	Carrie Bow Cay	KU230096	NA	Sequence from Leasi et al. 2016
Ototyphlonemertes lactea	Carrie Bow Cay	KU230092	NA	Sequence from Leasi et al. 2016
Ototyphlonemertes lactea	Carrie Bow Cay	KU230093	NA	Sequence from Leasi et al. 2016
Ototyphlonemertes lactea	Carrie Bow Cay	KU230094	NA	Sequence from Leasi et al. 2016
Ototyphlonemertes lactea	Carrie Bow Cay	KU230095	NA	Sequence from Leasi et al. 2016
Ototyphlonemertes lactea	Carrie Bow Cay	KU245363	NA	Sequence from Leasi et al. 2016
Ototyphlonemertes lactea	Shell Beach	KU230075	NA	Sequence from Leasi et al. 2016
Ototyphlonemertes lactea	Carrie Bow Cay	|KM083888|	NA	Sequence from Leasi et al. 2016
Ototyphlonemertes lactea	Ilhabela	KU230069	NA	Sequence from Leasi et al. 2016
Ototyphlonemertes lactea	Ilhabela	KU230070	NA	Sequence from Leasi et al. 2016
Ototyphlonemertes lactea	Ilhabela	KU230072	NA	Sequence from Leasi et al. 2016
Ototyphlonemertes lactea	Ilhabela	KU230074	NA	Sequence from Leasi et al. 2016
Ototyphlonemertes lactea	Ilhabela	KU230071	NA	Sequence from Leasi et al. 2016
Ototyphlonemertes lactea	Wright's Beach	KU230123	NA	Sequence from Leasi et al. 2016
Ototyphlonemertes lactea	Half Moon Bay	KU230126	NA	Sequence from Leasi et al. 2016
Ototyphlonemertes lactea	Pozo Toyo	KU230031	NA	Sequence from Leasi et al. 2016
Ototyphlonemertes lactea	Totoralillo	KU230063	NA	Sequence from Leasi et al. 2016
Ototyphlonemertes lactea	Bathtub Beach	KU230122	NA	Sequence from Leasi et al. 2016
Ototyphlonemertes lactea	Gesashi	KU230130	NA	Sequence from Leasi et al. 2016
Ototyphlonemertes fila	Isla Bartolome	KT730661	NA	Sequence from Leasi et al. 2016
Ototyphlonemertes fila	Pacheco	KT730660	NA	Sequence from Leasi et al. 2016
Ototyphlonemertes fila	Coiba	KT730665	NA	Sequence from Leasi et al. 2016
Ototyphlonemertes fila	San Diego	KT730666	NA	Sequence from Leasi et al. 2016
Ototyphlonemertes fila	Rincon	KT730652	NA	Sequence from Leasi et al. 2016
Ototyphlonemertes fila	Shell Beach	KT730667	NA	Sequence from Leasi et al. 2016
Ototyphlonemertes fila	Rincon	KT730672	NA	Sequence from Leasi et al. 2016
Ototyphlonemertes fila	Falmouth	KT730640	NA	Sequence from Leasi et al. 2016
Ototyphlonemertes fila	Seto	KT730675	NA	Sequence from Leasi et al. 2016
Ototyphlonemertes fila	Gesashi	KT730676	NA	Sequence from Leasi et al. 2016
Ototyphlonemertes erneba	Carrie Bow Cay	|KM083853|	NA	Sequence from Leasi et al. 2016
Ototyphlonemertes erneba	Carrie Bow Cay	|KM083845|	NA	Sequence from Leasi et al. 2016
Ototyphlonemertes erneba	Carrie Bow Cay	KT722715	NA	Sequence from Leasi et al. 2016
Ototyphlonemertes erneba	Carrie Bow Cay	KT722714	NA	Sequence from Leasi et al. 2016
Ototyphlonemertes erneba	Carrie Bow Cay	|KM083862|	NA	Sequence from Leasi et al. 2016
Ototyphlonemertes erneba	Ilhabela	KT722711	NA	Sequence from Leasi et al. 2016
Ototyphlonemertes erneba	Ilhabela	KT722712	NA	Sequence from Leasi et al. 2016
Ototyphlonemertes erneba	Rincon	KT722716	NA	Sequence from Leasi et al. 2016
Ototyphlonemertes erneba	Bocas del Toro	|KM083861|	NA	Sequence from Leasi et al. 2016
Ototyphlonemertes erneba	Bocas del Toro	KT722726	NA	Sequence from Leasi et al. 2016
Ototyphlonemertes erneba	Bocas del Toro	|KM083848|	NA	Sequence from Leasi et al. 2016
Ototyphlonemertes erneba	Bocas del Toro	|KM083871|	NA	Sequence from Leasi et al. 2016
Ototyphlonemertes erneba	Bocas del Toro	KT722727	NA	Sequence from Leasi et al. 2016
Ototyphlonemertes erneba	Isla Bartolome	|KM083869|	NA	Sequence from Leasi et al. 2016
Ototyphlonemertes erneba	Gesashi	KT722729	NA	Sequence from Leasi et al. 2016
Ototyphlonemertes duplex	La Palma	KU230170	NA	Sequence from Leasi et al. 2016
Ototyphlonemertes duplex	La Palma	KU230171	NA	Sequence from Leasi et al. 2016
Ototyphlonemertes duplex	La Palma	KU230172	NA	Sequence from Leasi et al. 2016
Ototyphlonemertes duplex	La Palma	KU230173	NA	Sequence from Leasi et al. 2016
Ototyphlonemertes duplex	La Palma	KU230174	NA	Sequence from Leasi et al. 2016
Ototyphlonemertes duplex	Mindelo	KU230164	NA	Sequence from Leasi et al. 2016
Ototyphlonemertes duplex	Lagos	KU230165	NA	Sequence from Leasi et al. 2016
Ototyphlonemertes duplex	Lagos	KU230166	NA	Sequence from Leasi et al. 2016
Ototyphlonemertes duplex	Guincho	KU230168	NA	Sequence from Leasi et al. 2016
Ototyphlonemertes duplex	Guincho	KU230167	NA	Sequence from Leasi et al. 2016
Ototyphlonemertes duplex	Lanzarote	KU230179	NA	Sequence from Leasi et al. 2016
Ototyphlonemertes duplex	Lanzarote	KU230180	NA	Sequence from Leasi et al. 2016
Ototyphlonemertes duplex	Lanzarote	KU230181	NA	Sequence from Leasi et al. 2016
Ototyphlonemertes duplex	Lanzarote	KU230182	NA	Sequence from Leasi et al. 2016
Ototyphlonemertes duplex	La Palma	KU230176	NA	Sequence from Leasi et al. 2016
Ototyphlonemertes duplex	La Palma	KU230175	NA	Sequence from Leasi et al. 2016
Ototyphlonemertes duplex	Lanzarote	KU230178	NA	Sequence from Leasi et al. 2016
Ototyphlonemertes duplex	La Palma	KU230208	NA	Sequence from Leasi et al. 2016
Ototyphlonemertes duplex	La Palma	KU230209	NA	Sequence from Leasi et al. 2016
Ototyphlonemertes duplex	Lanzarote	KU230212	NA	Sequence from Leasi et al. 2016
Ototyphlonemertes duplex	Lanzarote	KU230213	NA	Sequence from Leasi et al. 2016
Ototyphlonemertes duplex	Lanzarote	KU230214	NA	Sequence from Leasi et al. 2016
Ototyphlonemertes duplex	Lanzarote	KU230227	NA	Sequence from Leasi et al. 2016
Ototyphlonemertes duplex	La Palma	KU230215	NA	Sequence from Leasi et al. 2016
Ototyphlonemertes duplex	La Palma	KU230216	NA	Sequence from Leasi et al. 2016
Ototyphlonemertes duplex	Lanzarote	KU230217	NA	Sequence from Leasi et al. 2016
Ototyphlonemertes duplex	Lanzarote	KU230225	NA	Sequence from Leasi et al. 2016
Ototyphlonemertes duplex	La Palma	KU230219	NA	Sequence from Leasi et al. 2016
Ototyphlonemertes duplex	Lanzarote	KU230226	NA	Sequence from Leasi et al. 2016
Ototyphlonemertes duplex	La Palma	KU230218	NA	Sequence from Leasi et al. 2016
Ototyphlonemertes duplex	Banyuls#sur#Mer	KU230184	NA	Sequence from Leasi et al. 2016
Ototyphlonemertes duplex	Toulon	KU230203	NA	Sequence from Leasi et al. 2016
Ototyphlonemertes duplex	Toulon	KU230200	NA	Sequence from Leasi et al. 2016
Ototyphlonemertes duplex	Toulon	KU230196	NA	Sequence from Leasi et al. 2016
Ototyphlonemertes duplex	Toulon	KU230197	NA	Sequence from Leasi et al. 2016
Ototyphlonemertes duplex	Toulon	KU230198	NA	Sequence from Leasi et al. 2016
Ototyphlonemertes duplex	Banyuls#sur#Mer	KU230186	NA	Sequence from Leasi et al. 2016
Ototyphlonemertes duplex	Banyuls#sur#Mer	KU230187	NA	Sequence from Leasi et al. 2016
Ototyphlonemertes duplex	Toulon	KU230188	NA	Sequence from Leasi et al. 2016
Ototyphlonemertes duplex	Toulon	KU230189	NA	Sequence from Leasi et al. 2016
Ototyphlonemertes duplex	Toulon	KU230190	NA	Sequence from Leasi et al. 2016
Ototyphlonemertes duplex	Toulon	KU230191	NA	Sequence from Leasi et al. 2016
Ototyphlonemertes duplex	Toulon	KU230201	NA	Sequence from Leasi et al. 2016
Ototyphlonemertes duplex	Toulon	KU230193	NA	Sequence from Leasi et al. 2016
Ototyphlonemertes duplex	Toulon	KU230185	NA	Sequence from Leasi et al. 2016
Ototyphlonemertes duplex	Toulon	KU230199	NA	Sequence from Leasi et al. 2016
Ototyphlonemertes duplex	Toulon	KU230194	NA	Sequence from Leasi et al. 2016
Ototyphlonemertes duplex	Banyuls#sur#Mer	KU230183	NA	Sequence from Leasi et al. 2016
Ototyphlonemertes duplex	Toulon	KU230202	NA	Sequence from Leasi et al. 2016
Ototyphlonemertes duplex	Toulon	KU230230	NA	Sequence from Leasi et al. 2016
Ototyphlonemertes duplex	Banyuls#sur#Mer	KU230195	NA	Sequence from Leasi et al. 2016
Ototyphlonemertes duplex	Naos	KU230234	NA	Sequence from Leasi et al. 2016
Ototyphlonemertes duplex	Naos	|KM083833|	NA	Sequence from Leasi et al. 2016
Ototyphlonemertes duplex	Naos	KU230235	NA	Sequence from Leasi et al. 2016
Ototyphlonemertes duplex	Naos	|KM083834|	NA	Sequence from Leasi et al. 2016
Ototyphlonemertes duplex	Naos	KU230239	NA	Sequence from Leasi et al. 2016
Ototyphlonemertes duplex	Secas	KU230237	NA	Sequence from Leasi et al. 2016
Ototyphlonemertes duplex	Naos	KU230238	NA	Sequence from Leasi et al. 2016
Ototyphlonemertes duplex	Naos	|KM083827|	NA	Sequence from Leasi et al. 2016
Ototyphlonemertes duplex	Rangiroa	KU230231	NA	Sequence from Leasi et al. 2016
Ototyphlonemertes duplex	Carrie Bow Cay	|KM083855|	NA	Sequence from Leasi et al. 2016
Ototyphlonemertes duplex	Bocas del Toro	|KM083850|	NA	Sequence from Leasi et al. 2016
Ototyphlonemertes duplex	Carrie Bow Cay	KU245363	NA	Sequence from Leasi et al. 2016
Ototyphlonemertes duplex	Bocas del Toro	|KM083857|	NA	Sequence from Leasi et al. 2016
Ototyphlonemertes duplex	Bocas del Toro	KU230140	NA	Sequence from Leasi et al. 2016
Ototyphlonemertes duplex	Carrie Bow Cay	|KM094175|	NA	Sequence from Leasi et al. 2016
Ototyphlonemertes duplex	Carrie Bow Cay	|KM083847|	NA	Sequence from Leasi et al. 2016
Ototyphlonemertes duplex	Grand Fond	KU230159	NA	Sequence from Leasi et al. 2016
Ototyphlonemertes duplex	Grand Cul de Sac	KU230160	NA	Sequence from Leasi et al. 2016
Ototyphlonemertes duplex	Shell Beach	KU230132	NA	Sequence from Leasi et al. 2016
Ototyphlonemertes duplex	Oahu	KU230243	NA	Sequence from Leasi et al. 2016
Ototyphlonemertes correae	Saltö (Strömstad)	KU230205	NA	Sequence from Leasi et al. 2016
Ototyphlonemertes correae	Saltö (Strömstad)	KU230204	NA	Sequence from Leasi et al. 2016
Ototyphlonemertes correae	Saltö (Strömstad)	KU230207	NA	Sequence from Leasi et al. 2016
Ototyphlonemertes correae	Saltö (Strömstad)	KU230206	NA	Sequence from Leasi et al. 2016
Nipponemertes sp.	NA	KU230295	NA	Sequence from Leasi et al. 2016
